# Supplementary material for: Fish Distribution and Habitat Complexity on Banks of the Strait of Sicily (Central Mediterranean Sea) from Remotely-Operated Vehicle (ROV) Explorations
Source: PLoS One. 2016 Dec 9;11(12):e0167809. doi: 10.1371/journal.pone.0167809 (PMC5147987; doi:10.1371/journal.pone.0167809)
Supplement: S1 Dataset — (XLSX) [file pone.0167809.s001.xlsx]

## Sheet: Foglio1
	Apogon imberbis	Aulopus filamentosus	Callanthias ruber	Capros aper	Conger conger	Coris julis	Diplodus vulgaris	Epinephelus caninus	Epinephelus costae	Epinephelus marginatus	Gadella maraldi	Gobius spp.	Helicolenus dactylopterus	Hyporthodus haifensis	Labrus merula	Labrus mixtus	Labrus viridis	Lappanella fasciata	Macroramphosus scolopax	Mullus surmuletus	Muraena helena	Phycis phycis	Scorpaena spp.	Serranus cabrilla	Serranus scriba	Spicara maena	Spicara smaris	Spondyliosoma cantharus	Symphodus mediterraneus	Symphodus melanocercus	Symphodus ocellatus	Symphodus roissali	Symphodus tinca	Zeus faber		depth range	Complex 3 level
1	0	0	0	0	0	0.857143	0	0	0	0	0	0	0	0	0	0	0	0	0	0	0	0	0	0.142857	0	0	0	0	0	0	0	0	0	0		0-50	Low
2	0	0	0	0	0	0.869565	0	0	0	0	0	0	0	0	0	0	0	0	0	0	0	0	0	0.130435	0	0	0	0	0	0	0	0	0	0		0-50	Low
3	0	0	0	0	0	0.9375	0	0	0	0	0	0	0	0	0	0	0	0	0	0	0	0	0	0.0625	0	0	0	0	0	0	0	0	0	0		0-50	Low
4	0	0	0	0	0	0.913043	0	0	0	0	0	0	0	0	0	0	0	0	0	0.0289855	0	0	0	0.0289855	0	0	0	0	0.0144928	0	0	0	0.0144928	0		0-50	Medium
5	0	0	0	0	0	0.942857	0	0	0	0	0	0	0	0	0	0	0	0	0	0	0	0	0	0.0571429	0	0	0	0	0	0	0	0	0	0		0-50	Medium
6	0	0	0	0	0	0.869565	0	0	0	0	0	0	0	0	0	0	0	0	0	0	0	0	0	0.0652174	0	0	0	0	0.0434783	0	0	0	0.0217391	0		0-50	Medium
7	0	0	0	0	0	0.933333	0.04	0	0	0.0133333	0	0	0	0	0	0	0	0	0	0	0	0	0	0.0133333	0	0	0	0	0	0	0	0	0	0		0-50	Medium
8	0	0	0	0	0	0.971429	0	0	0	0	0	0	0	0	0	0	0	0	0	0	0	0	0	0.0285714	0	0	0	0	0	0	0	0	0	0		0-50	Medium
9	0	0	0	0	0	1	0	0	0	0	0	0	0	0	0	0	0	0	0	0	0	0	0	0	0	0	0	0	0	0	0	0	0	0		0-50	Medium
10	0	0	0	0	0	0.982143	0	0	0	0	0	0	0	0	0	0	0	0	0	0	0	0	0	0.0178571	0	0	0	0	0	0	0	0	0	0		0-50	Medium
11	0	0	0	0	0	0	0	0	0	0	0	0	0	0	0	0	0	0	0	0	0	0	0	1	0	0	0	0	0	0	0	0	0	0		0-50	Medium
12	0	0	0	0	0	0.952381	0	0	0	0	0	0	0	0	0	0	0	0	0	0	0	0	0	0.047619	0	0	0	0	0	0	0	0	0	0		0-50	Medium
13	0	0	0	0	0	0.888889	0	0	0	0	0	0	0	0	0	0	0	0	0	0	0	0	0	0.0555556	0	0	0	0	0.0555556	0	0	0	0	0		0-50	Medium
14	0	0	0	0	0	0.952381	0	0	0	0	0	0	0	0	0	0	0	0	0	0	0	0	0	0.047619	0	0	0	0	0	0	0	0	0	0		0-50	Medium
15	0	0	0	0	0	0.945946	0.027027	0	0	0	0	0	0	0	0	0	0	0	0	0	0	0	0	0	0	0	0	0	0	0	0	0	0.027027	0		0-50	Medium
16	0	0	0	0	0	0.786517	0.191011	0	0	0	0	0	0	0	0	0	0	0	0	0	0	0	0	0.011236	0	0	0	0	0	0.011236	0	0	0	0		0-50	Medium
17	0	0	0	0	0	0.952381	0	0	0	0	0	0	0	0	0	0	0	0	0	0	0	0	0	0.047619	0	0	0	0	0	0	0	0	0	0		0-50	Medium
18	0	0	0	0	0	1	0	0	0	0	0	0	0	0	0	0	0	0	0	0	0	0	0	0	0	0	0	0	0	0	0	0	0	0		0-50	Medium
19	0	0	0	0	0	0	0	0	0	0	0	0	0	0	0	0	0	0	0	0	0	0	0	1	0	0	0	0	0	0	0	0	0	0		0-50	Medium
20	0	0	0	0	0	0.896552	0.0344828	0	0	0	0	0	0	0	0	0	0	0	0	0	0	0	0	0.0344828	0	0	0	0	0.0344828	0	0	0	0	0		0-50	Medium
21	0	0	0	0	0	0.961538	0	0	0	0	0	0	0	0	0	0	0	0	0	0	0	0	0	0	0	0	0	0	0.0384615	0	0	0	0	0		0-50	Medium
22	0	0	0	0	0	0.833333	0.0833333	0	0	0	0	0	0	0	0	0.0208333	0	0	0	0	0	0	0	0.0625	0	0	0	0	0	0	0	0	0	0		0-50	High
23	0	0	0	0	0	0.952381	0	0	0	0	0	0	0	0	0	0	0	0	0	0	0	0	0	0	0	0	0	0	0.047619	0	0	0	0	0		0-50	High
24	0	0	0	0	0	0.666667	0.0666667	0	0	0	0	0	0	0	0	0	0	0	0	0	0	0.0666667	0	0.133333	0	0	0	0	0.0666667	0	0	0	0	0		0-50	High
25	0	0	0	0	0	0.708333	0.208333	0	0	0	0	0	0	0	0	0	0	0	0	0.0416667	0	0	0	0	0	0	0	0	0	0.0416667	0	0	0	0		0-50	High
26	0	0	0	0	0	0.740741	0.259259	0	0	0	0	0	0	0	0	0	0	0	0	0	0	0	0	0	0	0	0	0	0	0	0	0	0	0		0-50	High
27	0	0	0	0	0	0.972973	0	0	0	0	0	0	0	0	0	0.027027	0	0	0	0	0	0	0	0	0	0	0	0	0	0	0	0	0	0		0-50	High
28	0	0	0	0	0	0.952381	0	0	0	0	0	0	0	0	0	0	0	0	0	0	0	0	0	0.047619	0	0	0	0	0	0	0	0	0	0		0-50	High
29	0	0	0	0	0	1	0	0	0	0	0	0	0	0	0	0	0	0	0	0	0	0	0	0	0	0	0	0	0	0	0	0	0	0		0-50	High
30	0	0	0	0	0	0.333333	0	0	0	0	0	0	0	0	0	0	0	0	0	0	0	0	0	0.666667	0	0	0	0	0	0	0	0	0	0		0-50	High
31	0	0	0	0	0	0.909091	0.0227273	0	0.0454545	0	0	0	0	0	0	0	0	0	0	0	0	0	0	0	0	0	0	0	0.0227273	0	0	0	0	0		0-50	High
32	0	0	0	0	0	0.967742	0.0322581	0	0	0	0	0	0	0	0	0	0	0	0	0	0	0	0	0	0	0	0	0	0	0	0	0	0	0		0-50	High
33	0	0	0	0	0	1	0	0	0	0	0	0	0	0	0	0	0	0	0	0	0	0	0	0	0	0	0	0	0	0	0	0	0	0		51-100	Low
34	0	0	0	0	0	0.961538	0	0	0	0	0	0	0	0	0	0	0	0	0	0	0	0	0	0.0384615	0	0	0	0	0	0	0	0	0	0		51-100	Low
35	0	0	0	0	0	0.7	0	0	0	0	0	0	0	0	0	0	0	0	0	0	0	0	0.1	0.2	0	0	0	0	0	0	0	0	0	0		51-100	Low
36	0	0	0	0	0	1	0	0	0	0	0	0	0	0	0	0	0	0	0	0	0	0	0	0	0	0	0	0	0	0	0	0	0	0		51-100	Low
37	0	0	0	0	0	0.956522	0	0	0	0	0	0	0	0	0	0	0	0	0	0	0	0	0	0.0434783	0	0	0	0	0	0	0	0	0	0		51-100	Medium
38	0	0	0	0	0.0178571	0.928571	0	0	0	0	0	0	0	0	0	0	0	0	0	0	0	0	0	0.0535714	0	0	0	0	0	0	0	0	0	0		51-100	Medium
39	0	0	0	0	0	0.913793	0	0	0	0	0	0	0	0	0	0	0	0	0	0	0	0	0	0.0862069	0	0	0	0	0	0	0	0	0	0		51-100	Medium
40	0	0	0	0	0	1	0	0	0	0	0	0	0	0	0	0	0	0	0	0	0	0	0	0	0	0	0	0	0	0	0	0	0	0		51-100	Medium
41	0	0	0	0	0	0.909091	0	0	0	0	0	0	0	0	0	0	0	0	0	0	0	0	0	0.0909091	0	0	0	0	0	0	0	0	0	0		51-100	Medium
42	0	0	0	0	0	1	0	0	0	0	0	0	0	0	0	0	0	0	0	0	0	0	0	0	0	0	0	0	0	0	0	0	0	0		51-100	Medium
43	0	0	0	0	0	0.970588	0	0	0	0	0	0	0	0	0	0	0	0	0	0	0	0	0	0.0294118	0	0	0	0	0	0	0	0	0	0		51-100	Medium
44	0	0	0	0	0	0.833333	0	0	0	0	0	0.0416667	0	0	0	0	0	0	0	0	0	0	0	0.0833333	0	0	0	0	0	0.0416667	0	0	0	0		51-100	Medium
45	0	0	0	0	0	0.978261	0	0	0	0	0	0	0	0	0	0	0	0	0	0	0	0	0	0.0217391	0	0	0	0	0	0	0	0	0	0		51-100	Medium
46	0	0	0	0	0	1	0	0	0	0	0	0	0	0	0	0	0	0	0	0	0	0	0	0	0	0	0	0	0	0	0	0	0	0		51-100	Medium
47	0	0	0	0	0	0.943396	0	0	0	0	0	0	0	0	0	0	0	0	0	0	0	0	0	0	0	0	0	0	0.0566038	0	0	0	0	0		51-100	Medium
48	0	0	0	0	0	1	0	0	0	0	0	0	0	0	0	0	0	0	0	0	0	0	0	0	0	0	0	0	0	0	0	0	0	0		51-100	High
49	0	0	0	0	0	0	0	0	0	0	0	0	0	0	0	0	0	1	0	0	0	0	0	0	0	0	0	0	0	0	0	0	0	0		101-150	Low
50	0	0	0	0	0	0	0	0	0	0	0	0	0	0	0	0	0	0	0	0	0	0	1	0	0	0	0	0	0	0	0	0	0	0		101-150	Medium
51	0	0	1	0	0	0	0	0	0	0	0	0	0	0	0	0	0	0	0	0	0	0	0	0	0	0	0	0	0	0	0	0	0	0		101-150	High
52	0	0	0.833333	0	0	0	0	0	0	0	0	0	0	0	0	0	0	0	0	0	0	0.166667	0	0	0	0	0	0	0	0	0	0	0	0		101-150	High
53	0	0	0.833333	0	0	0	0	0	0	0	0	0	0	0	0	0	0	0.166667	0	0	0	0	0	0	0	0	0	0	0	0	0	0	0	0		101-150	High
54	0	0.2	0	0	0	0	0	0	0	0	0	0	0.2	0	0	0	0	0.6	0	0	0	0	0	0	0	0	0	0	0	0	0	0	0	0		101-150	High
55	0	0	0.909091	0	0	0	0	0	0	0	0	0	0	0	0	0	0	0	0	0	0	0.0454545	0	0.0454545	0	0	0	0	0	0	0	0	0	0		101-150	High
56	0	0	0.930233	0	0	0	0	0.0465116	0	0	0	0	0	0	0	0	0	0	0	0	0	0.0232558	0	0	0	0	0	0	0	0	0	0	0	0		101-150	High
57	0	0	1	0	0	0	0	0	0	0	0	0	0	0	0	0	0	0	0	0	0	0	0	0	0	0	0	0	0	0	0	0	0	0		101-150	High
58	0	0	1	0	0	0	0	0	0	0	0	0	0	0	0	0	0	0	0	0	0	0	0	0	0	0	0	0	0	0	0	0	0	0		101-150	High
59	0	0	0.666667	0	0	0	0	0	0	0	0.333333	0	0	0	0	0	0	0	0	0	0	0	0	0	0	0	0	0	0	0	0	0	0	0		151-200	Low
60	0	0	0.882353	0	0	0	0	0	0	0	0	0	0	0	0	0	0	0	0	0	0	0	0.117647	0	0	0	0	0	0	0	0	0	0	0		101-150	High
61	0	0.0769231	0.769231	0	0	0	0	0	0	0	0	0	0	0	0	0	0	0	0	0	0	0.0769231	0	0.0769231	0	0	0	0	0	0	0	0	0	0		101-150	High
62	0	0	0.833333	0	0	0	0	0	0	0	0	0	0	0	0	0	0	0	0	0	0.0833333	0.0833333	0	0	0	0	0	0	0	0	0	0	0	0		101-150	High
63	0	0.133333	0.666667	0	0	0	0	0.0666667	0	0	0	0	0	0	0	0	0	0.0666667	0	0	0	0	0	0.0666667	0	0	0	0	0	0	0	0	0	0		101-150	High
64	0	0	1	0	0	0	0	0	0	0	0	0	0	0	0	0	0	0	0	0	0	0	0	0	0	0	0	0	0	0	0	0	0	0		101-150	High
65	0	0	1	0	0	0	0	0	0	0	0	0	0	0	0	0	0	0	0	0	0	0	0	0	0	0	0	0	0	0	0	0	0	0		101-150	High
66	0	0	0.88	0	0	0	0	0	0	0	0	0	0.04	0	0	0	0	0	0.04	0	0	0	0	0	0	0	0	0	0	0	0	0	0	0.04		151-200	Low
67	0	0	1	0	0	0	0	0	0	0	0	0	0	0	0	0	0	0	0	0	0	0	0	0	0	0	0	0	0	0	0	0	0	0		151-200	Medium
68	0	0.5	0	0	0	0	0	0	0	0	0	0	0	0	0	0	0	0	0	0	0	0.5	0	0	0	0	0	0	0	0	0	0	0	0		51-100	Low
69	0	0	0	0	0	0	0	0	0	0	0	0	0	0	0	0	0	0	0	0	0	0	0	1	0	0	0	0	0	0	0	0	0	0		51-100	Medium
70	0	0	1	0	0	0	0	0	0	0	0	0	0	0	0	0	0	0	0	0	0	0	0	0	0	0	0	0	0	0	0	0	0	0		51-100	Medium
71	0	0	0	0	0	0	0	0	0	0	0	0	0	0	0	0	0	0.5	0	0	0	0.5	0	0	0	0	0	0	0	0	0	0	0	0		51-100	High
72	0	0	0	0	0	0.25	0	0	0	0	0	0	0	0	0	0	0	0.25	0	0	0	0.5	0	0	0	0	0	0	0	0	0	0	0	0		51-100	High
73	0	0	0	0	0	0.333333	0	0	0	0	0	0	0	0	0	0	0	0	0	0	0	0.333333	0	0.333333	0	0	0	0	0	0	0	0	0	0		51-100	High
74	0	0	0	0	0	0	0	0	0	0	0	0	0	0	0	0	0	0	0	0	0	0	0	1	0	0	0	0	0	0	0	0	0	0		51-100	High
75	0	0	0	0	0	0	0	0	0	0	0	0	0	0	0	0	0	0.333333	0	0	0.333333	0	0	0	0	0	0	0	0	0	0	0	0	0.333333		51-100	High
76	0	0	0.833333	0	0	0	0	0	0	0	0.0833333	0	0	0	0	0	0	0	0.0833333	0	0	0	0	0	0	0	0	0	0	0	0	0	0	0		101-150	Medium
77	0	0	1	0	0	0	0	0	0	0	0	0	0	0	0	0	0	0	0	0	0	0	0	0	0	0	0	0	0	0	0	0	0	0		101-150	Medium
78	0	0	0	0	0	0	0	0	0	0	0	0	0	0	0	0	0	0	0	0	0	0	0	1	0	0	0	0	0	0	0	0	0	0		101-150	Medium
79	0	0	1	0	0	0	0	0	0	0	0	0	0	0	0	0	0	0	0	0	0	0	0	0	0	0	0	0	0	0	0	0	0	0		101-150	Medium
80	0	0	0.727273	0	0	0	0	0	0	0	0.181818	0	0.0909091	0	0	0	0	0	0	0	0	0	0	0	0	0	0	0	0	0	0	0	0	0		101-150	High
81	0	0	0	0	0	0	0	0	0	0	0	0	0.75	0	0	0	0	0	0	0	0	0.25	0	0	0	0	0	0	0	0	0	0	0	0		151-200	Low
82	0	0	0	0	0	0	0	0	0	0	1	0	0	0	0	0	0	0	0	0	0	0	0	0	0	0	0	0	0	0	0	0	0	0		151-200	High
83	0	0	1	0	0	0	0	0	0	0	0	0	0	0	0	0	0	0	0	0	0	0	0	0	0	0	0	0	0	0	0	0	0	0		51-100	High
84	0	0.0454545	0	0	0	0	0	0	0	0	0	0	0	0	0	0	0	0.0454545	0.909091	0	0	0	0	0	0	0	0	0	0	0	0	0	0	0		51-100	High
85	0	0	0	0	0	0	0	0	0	0	0	0	0	0	0	0	0	0	0.97561	0	0	0	0	0.0243902	0	0	0	0	0	0	0	0	0	0		51-100	High
86	0	0	0.993377	0	0.00662252	0	0	0	0	0	0	0	0	0	0	0	0	0	0	0	0	0	0	0	0	0	0	0	0	0	0	0	0	0		101-150	Medium
87	0	0	0.818182	0	0	0	0	0	0	0	0	0	0	0.181818	0	0	0	0	0	0	0	0	0	0	0	0	0	0	0	0	0	0	0	0		101-150	High
88	0	0	0.984848	0	0	0	0	0	0	0	0	0	0	0	0	0	0	0	0	0	0.0151515	0	0	0	0	0	0	0	0	0	0	0	0	0		101-150	High
89	0	0	0.97561	0	0	0	0	0	0	0	0	0	0	0	0	0	0	0.0243902	0	0	0	0	0	0	0	0	0	0	0	0	0	0	0	0		101-150	High
90	0	0	1	0	0	0	0	0	0	0	0	0	0	0	0	0	0	0	0	0	0	0	0	0	0	0	0	0	0	0	0	0	0	0		101-150	High
91	0	0	0	0	0	1	0	0	0	0	0	0	0	0	0	0	0	0	0	0	0	0	0	0	0	0	0	0	0	0	0	0	0	0		101-150	High
92	0	0	0.5	0	0	0	0	0	0	0	0	0	0	0	0	0	0	0	0.5	0	0	0	0	0	0	0	0	0	0	0	0	0	0	0		151-200	Low
93	0	0	1	0	0	0	0	0	0	0	0	0	0	0	0	0	0	0	0	0	0	0	0	0	0	0	0	0	0	0	0	0	0	0		151-200	Medium
94	0	0	0	0	0	0	0	0	0	0	0	0	0	0	0	0	0	0	0	0	0	0	0	1	0	0	0	0	0	0	0	0	0	0		51-100	Low
95	0	0	0	0	0.25	0.25	0	0	0	0	0	0	0	0	0	0	0	0.25	0	0	0.125	0	0	0.125	0	0	0	0	0	0	0	0	0	0		51-100	High
96	0	0	0	0	0	0	0	0	0	0	0	0	0	0	0	0	0	0.333333	0.666667	0	0	0	0	0	0	0	0	0	0	0	0	0	0	0		51-100	High
97	0	1	0	0	0	0	0	0	0	0	0	0	0	0	0	0	0	0	0	0	0	0	0	0	0	0	0	0	0	0	0	0	0	0		101-150	Medium
98	0	0	0	0	0	0	0	0	0	0	0	0	0	0	0	0	0	0.333333	0	0	0	0	0.333333	0.333333	0	0	0	0	0	0	0	0	0	0		101-150	High
99	0	0	0	0	0	0	0	0	0	0	0	0	0	0	0	0	0	0.333333	0	0	0	0	0	0.666667	0	0	0	0	0	0	0	0	0	0		101-150	High
100	0	0	0.333333	0	0	0	0	0	0	0	0	0	0	0	0	0	0	0.333333	0	0	0	0	0	0.333333	0	0	0	0	0	0	0	0	0	0		101-150	High
101	0	1	0	0	0	0	0	0	0	0	0	0	0	0	0	0	0	0	0	0	0	0	0	0	0	0	0	0	0	0	0	0	0	0		151-200	Low
102	0	0	0.8	0	0	0	0	0	0	0	0	0	0	0	0	0	0	0	0	0	0	0	0.2	0	0	0	0	0	0	0	0	0	0	0		151-200	Medium
103	0	0.0147059	0.941176	0	0	0	0	0	0	0	0	0	0	0	0	0	0	0.0441176	0	0	0	0	0	0	0	0	0	0	0	0	0	0	0	0		151-200	Medium
104	0	0.0714286	0.5	0	0	0	0	0	0	0	0	0	0	0	0	0	0	0	0.357143	0	0	0	0.0714286	0	0	0	0	0	0	0	0	0	0	0		151-200	Medium
105	0	0	0	0	0	0.833333	0	0	0	0	0	0	0	0	0	0	0	0	0	0	0	0	0	0.166667	0	0	0	0	0	0	0	0	0	0		0-50	Low
106	0	0	0	0	0	0.8	0	0	0	0	0	0	0	0	0	0	0	0	0	0	0	0	0	0.2	0	0	0	0	0	0	0	0	0	0		0-50	Low
107	0	0	0	0	0	0.994475	0	0	0	0	0	0	0	0	0	0	0	0	0	0	0	0	0	0.00552486	0	0	0	0	0	0	0	0	0	0		0-50	Low
108	0	0	0	0	0	0.714286	0	0	0	0	0	0	0	0	0	0	0	0	0	0	0	0	0	0.285714	0	0	0	0	0	0	0	0	0	0		0-50	Low
109	0	0	0	0	0	0.976744	0	0	0	0	0	0	0	0	0	0	0	0	0	0	0	0	0	0.0232558	0	0	0	0	0	0	0	0	0	0		0-50	Medium
110	0	0	0	0	0	0.720721	0.126126	0	0	0	0	0	0	0	0	0	0	0	0	0	0	0	0	0.00900901	0	0	0.0900901	0	0	0	0.018018	0	0.036036	0		0-50	Medium
111	0	0	0	0	0	0.869565	0	0	0	0	0	0	0	0	0	0	0	0	0	0	0	0	0	0	0	0	0	0	0	0.0434783	0	0	0.0869565	0		0-50	Medium
112	0	0	0	0	0	0.689655	0.172414	0	0	0	0	0	0	0	0.0344828	0	0	0	0	0	0	0	0	0	0	0	0	0	0	0	0	0.0344828	0.0689655	0		0-50	Medium
113	0	0	0	0	0	0.816327	0.0204082	0	0	0	0	0	0	0	0.0204082	0	0	0	0	0	0	0	0	0.0612245	0.0408163	0	0	0	0.0204082	0	0	0	0.0204082	0		0-50	Medium
114	0	0	0	0	0	0.9375	0	0	0	0	0	0	0	0	0.0625	0	0	0	0	0	0	0	0	0	0	0	0	0	0	0	0	0	0	0		0-50	Medium
115	0	0	0	0	0	0.764706	0.0941176	0	0.0117647	0	0	0	0	0	0.0235294	0	0	0	0	0	0	0	0	0	0	0	0	0	0	0.0117647	0.0470588	0.0352941	0.0117647	0		0-50	Medium
116	0	0	0	0	0	0.967742	0	0	0	0	0	0	0	0	0	0	0	0	0	0	0	0	0	0	0	0	0	0	0	0	0	0.0322581	0	0		0-50	Medium
117	0	0	0	0	0	0.909091	0	0	0	0	0	0	0	0	0	0	0	0	0	0	0	0	0	0	0.030303	0	0	0	0	0	0	0.030303	0.030303	0		0-50	Medium
118	0	0	0	0	0	0.952381	0	0	0	0	0	0	0	0	0	0	0	0	0	0	0	0	0	0	0	0	0	0	0.047619	0	0	0	0	0		0-50	Medium
119	0	0	0	0	0	0.993151	0	0	0	0	0	0	0	0	0	0	0	0	0	0	0	0	0	0	0	0	0	0	0.00684932	0	0	0	0	0		0-50	Medium
120	0	0	0	0	0	0.952381	0	0	0	0	0	0	0	0	0	0	0	0	0	0	0	0	0	0	0	0	0	0	0.047619	0	0	0	0	0		0-50	Medium
121	0	0	0	0	0	0.789474	0.0526316	0	0	0	0	0	0	0	0.0263158	0	0	0	0	0	0	0	0	0.0526316	0.0263158	0	0	0	0	0	0.0263158	0.0263158	0	0		0-50	Medium
122	0	0	0	0	0	0.757576	0.121212	0	0	0	0	0	0	0	0.030303	0	0	0	0	0	0	0	0	0.030303	0	0	0	0	0.030303	0	0	0.030303	0	0		0-50	Medium
123	0	0	0	0	0	0.689655	0.137931	0	0	0	0	0	0	0	0	0	0.0344828	0	0	0	0	0	0	0	0	0	0	0	0	0	0.0344828	0.0344828	0.0689655	0		0-50	Medium
124	0	0	0	0	0	0.909091	0.030303	0	0	0	0	0	0	0	0	0	0	0	0	0	0	0	0	0.030303	0	0	0	0	0	0	0.030303	0	0	0		0-50	Medium
125	0	0	0	0	0	0.952381	0	0	0	0	0	0	0	0	0	0	0	0	0	0	0	0	0	0	0	0	0	0	0	0	0	0	0.047619	0		0-50	Medium
126	0	0	0	0	0	0.888889	0	0	0	0	0	0	0	0	0	0	0	0	0	0	0	0	0	0.111111	0	0	0	0	0	0	0	0	0	0		0-50	Medium
127	0	0	0	0	0	0	0	0	0	0	0	0	0	0	1	0	0	0	0	0	0	0	0	0	0	0	0	0	0	0	0	0	0	0		0-50	Medium
128	0	0	0	0	0	0.909091	0	0	0	0	0	0	0	0	0	0	0	0	0	0	0	0	0	0.0909091	0	0	0	0	0	0	0	0	0	0		0-50	Medium
129	0	0	0	0	0	0.795455	0.0909091	0	0	0	0	0	0	0	0.0227273	0	0	0	0	0	0	0	0	0.0227273	0	0	0	0	0.0227273	0.0454545	0	0	0	0		0-50	Medium
130	0	0	0	0	0	0.238095	0.047619	0	0	0	0	0	0	0	0	0	0	0	0	0	0	0	0	0	0	0	0	0	0	0.47619	0.238095	0	0	0		0-50	Medium
131	0	0	0	0	0	0.576923	0.0192308	0	0	0	0	0	0	0	0.0384615	0	0	0	0	0	0	0	0	0	0	0.288462	0	0	0	0	0.0384615	0	0.0384615	0		0-50	Medium
132	0	0	0	0	0	0.384615	0.230769	0	0	0.0384615	0	0	0	0	0.0769231	0	0.0384615	0	0	0	0	0	0	0	0.0384615	0	0	0	0	0	0.115385	0.0384615	0.0384615	0		0-50	Medium
133	0	0	0	0	0	0.322581	0.0967742	0	0	0	0	0	0	0	0.0322581	0	0	0	0	0	0	0	0	0.0322581	0	0	0.483871	0	0	0	0	0	0.0322581	0		0-50	Medium
134	0	0	0	0	0	0.592105	0.276316	0	0	0	0	0	0	0	0.0263158	0	0	0	0	0.0131579	0	0	0	0	0	0	0.0131579	0	0.0131579	0	0.0394737	0	0.0263158	0		0-50	Medium
135	0	0	0	0	0	0.873016	0	0	0	0	0	0	0	0	0	0	0	0	0	0.031746	0	0	0	0	0	0	0	0	0.031746	0.015873	0.015873	0.015873	0.015873	0		0-50	Medium
136	0	0	0	0	0	0.909091	0	0	0	0	0	0	0	0	0	0	0	0	0	0	0	0	0	0	0	0	0	0	0	0	0.0909091	0	0	0		0-50	Medium
137	0	0	0	0	0	0.909091	0	0	0	0	0	0	0	0	0	0	0	0	0	0	0	0	0	0.0454545	0	0	0	0	0	0.0454545	0	0	0	0		0-50	Medium
138	0	0	0	0	0	0.925	0.025	0	0	0	0	0	0	0	0.025	0	0	0	0	0	0	0	0	0	0	0	0	0	0	0	0	0	0.025	0		0-50	Medium
139	0	0	0	0	0	0.833333	0.0833333	0	0	0	0	0	0	0	0	0	0	0	0	0	0	0	0	0	0	0	0	0	0.0833333	0	0	0	0	0		0-50	Medium
140	0	0	0	0	0	0.75	0.0882353	0	0	0	0	0	0	0	0.0147059	0	0	0	0	0	0	0	0	0	0	0	0	0	0.0294118	0.0441176	0.0147059	0.0147059	0.0441176	0		0-50	Medium
141	0	0	0	0	0	0.810811	0	0	0	0	0	0	0	0	0.0810811	0	0	0	0	0.027027	0	0	0	0	0	0	0	0	0	0.027027	0.027027	0	0.027027	0		0-50	Medium
142	0	0	0	0	0	1	0	0	0	0	0	0	0	0	0	0	0	0	0	0	0	0	0	0	0	0	0	0	0	0	0	0	0	0		0-50	Medium
143	0	0	0	0	0	0.740741	0.0740741	0	0	0	0	0	0	0	0	0	0	0	0	0	0	0	0	0	0	0	0	0.185185	0	0	0	0	0	0		0-50	Medium
144	0	0	0	0	0	0.857143	0.0571429	0	0	0	0	0	0	0	0.0285714	0	0	0	0	0	0	0	0	0.0285714	0	0	0	0	0.0285714	0	0	0	0	0		0-50	Medium
145	0	0	0	0	0	0.9375	0	0	0	0	0	0	0	0	0.03125	0	0	0	0	0	0	0	0	0	0	0	0	0	0	0	0.03125	0	0	0		0-50	High
146	0	0	0	0	0	0.866667	0.0666667	0	0	0	0	0	0	0	0	0	0	0	0	0.0666667	0	0	0	0	0	0	0	0	0	0	0	0	0	0		0-50	High
147	0.615385	0	0	0	0	0.153846	0	0	0	0	0	0	0	0	0	0	0	0	0	0	0	0	0.153846	0.0769231	0	0	0	0	0	0	0	0	0	0		0-50	High
148	0	0	0	0	0	0.833333	0	0	0	0	0	0	0	0	0.166667	0	0	0	0	0	0	0	0	0	0	0	0	0	0	0	0	0	0	0		0-50	High
149	0	0	0	0	0	0.5	0.5	0	0	0	0	0	0	0	0	0	0	0	0	0	0	0	0	0	0	0	0	0	0	0	0	0	0	0		0-50	High
150	0	0	0	0	0	0.952381	0.047619	0	0	0	0	0	0	0	0	0	0	0	0	0	0	0	0	0	0	0	0	0	0	0	0	0	0	0		0-50	High
151	0	0	0	0	0	0.952381	0	0	0	0	0	0	0	0	0	0	0	0	0	0	0	0	0	0	0	0	0	0	0	0.047619	0	0	0	0		0-50	High
152	0	0	0	0	0	0.833333	0	0	0	0	0	0	0	0	0	0	0	0	0	0.0833333	0	0	0	0.0833333	0	0	0	0	0	0	0	0	0	0		0-50	High
153	0	0	0	0	0	0.740741	0.12037	0	0	0	0	0	0	0	0	0.00925926	0	0	0	0	0	0	0	0.0740741	0	0	0	0	0.0185185	0	0	0.00925926	0.0277778	0		0-50	High
154	0	0	0	0	0	0	0	0	0	0	0.5	0	0	0	0	0	0	0	0	0	0	0	0	0.5	0	0	0	0	0	0	0	0	0	0		101-150	Low
155	0	0	0.833333	0	0	0	0	0	0	0	0	0	0	0	0	0	0	0	0	0	0	0	0	0.166667	0	0	0	0	0	0	0	0	0	0		101-150	Low
156	0	0	0	0	0	0	0	0	0	0	0	0	0	0	0	0	0	0	0.666667	0	0	0	0	0.333333	0	0	0	0	0	0	0	0	0	0		101-150	Low
157	0	0	0	0	0	0	0	0	0	0	0.5	0	0	0	0	0	0	0	0.5	0	0	0	0	0	0	0	0	0	0	0	0	0	0	0		101-150	Medium
158	0	0	1	0	0	0	0	0	0	0	0	0	0	0	0	0	0	0	0	0	0	0	0	0	0	0	0	0	0	0	0	0	0	0		101-150	Medium
159	0	0	0.5	0	0	0	0	0	0	0	0	0	0	0	0	0	0	0	0.5	0	0	0	0	0	0	0	0	0	0	0	0	0	0	0		101-150	Medium
160	0	0	0	0	0	0	0	0	0	0	0	0	0	0	0	0	0	0	0	0	0	0	0	1	0	0	0	0	0	0	0	0	0	0		101-150	Medium
161	0	0	0	0	0	0	0	0	0	0	1	0	0	0	0	0	0	0	0	0	0	0	0	0	0	0	0	0	0	0	0	0	0	0		101-150	Medium
162	0	0.0384615	0.769231	0	0	0	0	0	0	0	0.153846	0	0	0	0	0	0	0	0.0384615	0	0	0	0	0	0	0	0	0	0	0	0	0	0	0		101-150	Medium
163	0	0	0.769231	0	0	0	0	0	0	0	0.179487	0	0	0	0	0	0	0	0	0	0	0	0	0.0512821	0	0	0	0	0	0	0	0	0	0		101-150	Medium
164	0	0	0.75	0	0	0	0	0	0	0	0.125	0	0	0	0	0	0	0	0.0625	0	0	0	0.0625	0	0	0	0	0	0	0	0	0	0	0		101-150	Medium
165	0	0	0.7	0	0	0	0	0	0	0	0	0	0	0	0	0	0	0	0.2	0	0	0	0	0.1	0	0	0	0	0	0	0	0	0	0		101-150	Medium
166	0	0	0.769231	0	0	0	0	0	0	0	0.153846	0	0	0	0	0	0	0	0	0	0	0	0	0.0769231	0	0	0	0	0	0	0	0	0	0		101-150	High
167	0	0	0	0	0	0	0	0	0	0	0	0	0	0	0	0	0	0	0	0	0	0.666667	0.333333	0	0	0	0	0	0	0	0	0	0	0		101-150	High
168	0	0.04	0.8	0	0	0	0	0	0	0	0.16	0	0	0	0	0	0	0	0	0	0	0	0	0	0	0	0	0	0	0	0	0	0	0		101-150	High
169	0	0	0	0.4	0	0	0	0	0	0	0	0	0	0	0	0	0	0.2	0.4	0	0	0	0	0	0	0	0	0	0	0	0	0	0	0		151-200	Low
170	0	0	0	0	0	0	0	0	0	0	0	0	1	0	0	0	0	0	0	0	0	0	0	0	0	0	0	0	0	0	0	0	0	0		151-200	Medium
171	0	0	0	0	0	0.714286	0	0	0	0	0	0.142857	0	0	0	0	0	0	0	0	0	0	0	0.142857	0	0	0	0	0	0	0	0	0	0		0-50	Low
172	0	0	0	0	0	0.842105	0	0	0	0	0	0	0	0	0	0	0	0	0	0.0526316	0	0	0	0.105263	0	0	0	0	0	0	0	0	0	0		0-50	Low
173	0	0	0	0	0	0.8	0	0	0	0	0	0	0	0	0	0	0	0	0	0.05	0	0	0	0.15	0	0	0	0	0	0	0	0	0	0		0-50	Low
174	0	0	0	0	0	1	0	0	0	0	0	0	0	0	0	0	0	0	0	0	0	0	0	0	0	0	0	0	0	0	0	0	0	0		0-50	Low
175	0	0	0	0	0	0.892857	0	0	0	0	0	0	0	0	0	0	0	0	0	0	0	0	0	0.0714286	0	0	0	0	0	0	0	0	0.0357143	0		0-50	Medium
176	0	0	0	0	0	0.955882	0	0	0	0	0	0	0	0	0	0	0	0	0	0	0	0	0	0.0294118	0	0	0	0	0	0.0147059	0	0	0	0		0-50	Medium
177	0	0	0	0	0	0.833333	0	0	0	0	0	0	0	0	0	0	0	0	0	0	0	0	0	0.0555556	0	0	0	0	0.0555556	0.0555556	0	0	0	0		0-50	Medium
178	0	0	0	0	0	1	0	0	0	0	0	0	0	0	0	0	0	0	0	0	0	0	0	0	0	0	0	0	0	0	0	0	0	0		0-50	Medium
179	0	0	0	0	0	0.833333	0	0	0	0	0	0	0	0	0	0	0	0	0	0	0	0	0	0.0833333	0	0	0	0	0.0833333	0	0	0	0	0		0-50	Medium
180	0	0	0	0	0	0.714286	0	0	0	0	0	0	0	0	0	0	0	0	0	0	0	0	0	0.285714	0	0	0	0	0	0	0	0	0	0		0-50	Medium
181	0	0	0	0	0	1	0	0	0	0	0	0	0	0	0	0	0	0	0	0	0	0	0	0	0	0	0	0	0	0	0	0	0	0		0-50	High
