# Supplementary material for: Fish Distribution and Habitat Complexity on Banks of the Strait of Sicily (Central Mediterranean Sea) from Remotely-Operated Vehicle (ROV) Explorations
Source: PLoS One. 2016 Dec 9;11(12):e0167809. doi: 10.1371/journal.pone.0167809 (PMC5147987; doi:10.1371/journal.pone.0167809)
Supplement: S2 Dataset — (XLSX) [file pone.0167809.s002.xlsx]

## Sheet: Foglio1
			depth					habitat complexity
Abbrev.		Species (TUTTE)	0-50	51-100	101-150	151-200	low	medium	high
Aant		Anthias anthias	1678	5175	2951	56	115	1309	8436
Aimb		Apogon imberbis	8	0	0	0	0	0	8
Afil		Aulopus filamentosus	0	2	8	3	2	5	6
Bind		Bothidae ind.	0	0	0	1	0	1	0
Crub		Callanthias ruber	0	17	792	105	31	369	514
Cape		Capros aper	0	0	0	2	2	0	0
CChr		Chromis chromis	1586	0	0	0	10	1176	400
Ccon		Conger conger	0	3	1	0	0	2	2
Cjul		Coris julis	2961	648	10	0	400	2610	609
Dvul		Diplodus vulgaris	150	0	0	0	0	109	41
Ecan		Epinephelus caninus	0	0	3	0	0	0	3
Ecos		Epinephelus costae	3	0	0	0	0	1	2
Gmar		Gadella maraldi	0	0	26	2	2	17	9
Gind		Gobius ind.	4	1	1	0	2	4	0
Hdac		Helicolenus dactylopterus	0	0	2	5	4	1	2
Hhai		Hyporthodus haifensis	0	0	2	0	0	0	2
Lmer		Labrus merula	24	0	0	0	0	22	2
Lmix		Labrus mixtus	3	0	0	0	0	0	3
Lfas		Lappanella fasciata	0	7	11	4	2	3	17
Msco		Macroramphosus scolopax	0	62	9	10	7	12	62
Msur		Mullus surmuletus	11	0	1	0	2	6	4
Mhel		Muraena helena	0	2	2	0	0	0	4
Pbog		Pagello bogaraveo	0	0	0	1	1	0	0
Pphy		Phycis phycis	1	5	10	1	2	0	15
	Scorpaenoide
			2	1	9	4	1	6	9
Scor
Scab		Serranus cabrilla	91	28	20	0	28	75	36
Sscr		Serranus scriba	5	0	0	0	0	5	0
Scan		Spondyliosoma cantharus	5	0	0	0	0	5	0
Smed		Symphodus mediterraneus	27	3	0	0	0	25	5
Smel		Symphodus melanocercus	25	1	0	0	0	24	2
Soce		Symphodus ocellatus	27	0	0	0	0	26	1
Sroi		Symphodus roissali	13	0	0	0	0	12	1
Stin		Symphodus tinca	33	0	0	0	0	30	3
Zfab		Zeus faber	1	1	0	1	1	1	1
