# Supplementary material for: Fish Distribution and Habitat Complexity on Banks of the Strait of Sicily (Central Mediterranean Sea) from Remotely-Operated Vehicle (ROV) Explorations
Source: PLoS One. 2016 Dec 9;11(12):e0167809. doi: 10.1371/journal.pone.0167809 (PMC5147987; doi:10.1371/journal.pone.0167809)
Supplement: S3 Dataset — (XLSX) [file pone.0167809.s003.xlsx]

## Sheet: Foglio1
Species	Depth	N.
Anthias anthias	25	20
Anthias anthias	30	20
Anthias anthias	30	10
Anthias anthias	35	5
Anthias anthias	35	20
Anthias anthias	35	40
Anthias anthias	35	10
Anthias anthias	35	10
Anthias anthias	40	5
Anthias anthias	40	75
Anthias anthias	40	40
Anthias anthias	40	25
Anthias anthias	40	25
Anthias anthias	40	5
Anthias anthias	40	40
Anthias anthias	40	10
Anthias anthias	40	20
Anthias anthias	40	3
Anthias anthias	40	10
Anthias anthias	40	10
Anthias anthias	40	2
Anthias anthias	40	5
Anthias anthias	45	1
Anthias anthias	45	150
Anthias anthias	45	150
Anthias anthias	45	75
Anthias anthias	45	150
Anthias anthias	45	150
Anthias anthias	45	500
Anthias anthias	45	40
Anthias anthias	45	20
Anthias anthias	45	5
Anthias anthias	45	20
Anthias anthias	50	5
Anthias anthias	50	5
Anthias anthias	50	2
Anthias anthias	55	10
Anthias anthias	55	40
Anthias anthias	55	20
Anthias anthias	55	20
Anthias anthias	55	20
Anthias anthias	55	5
Anthias anthias	55	10
Anthias anthias	55	10
Anthias anthias	55	5
Anthias anthias	55	5
Anthias anthias	75	10
Anthias anthias	75	20
Anthias anthias	75	500
Anthias anthias	75	20
Anthias anthias	75	75
Anthias anthias	75	150
Anthias anthias	75	350
Anthias anthias	75	20
Anthias anthias	75	350
Anthias anthias	75	500
Anthias anthias	75	50
Anthias anthias	75	350
Anthias anthias	80	40
Anthias anthias	85	40
Anthias anthias	85	20
Anthias anthias	85	40
Anthias anthias	85	20
Anthias anthias	90	20
Anthias anthias	90	20
Anthias anthias	90	350
Anthias anthias	90	20
Anthias anthias	90	500
Anthias anthias	95	500
Anthias anthias	95	20
Anthias anthias	95	4
Anthias anthias	95	10
Anthias anthias	95	20
Anthias anthias	95	10
Anthias anthias	95	40
Anthias anthias	95	75
Anthias anthias	95	350
Anthias anthias	95	500
Anthias anthias	100	5
Anthias anthias	100	20
Anthias anthias	100	4
Anthias anthias	100	1
Anthias anthias	100	5
Anthias anthias	105	5
Anthias anthias	105	15
Anthias anthias	105	5
Anthias anthias	105	20
Anthias anthias	105	15
Anthias anthias	105	10
Anthias anthias	105	150
Anthias anthias	105	40
Anthias anthias	105	20
Anthias anthias	110	5
Anthias anthias	110	5
Anthias anthias	110	150
Anthias anthias	110	75
Anthias anthias	110	20
Anthias anthias	115	5
Anthias anthias	115	5
Anthias anthias	115	5
Anthias anthias	115	10
Anthias anthias	115	10
Anthias anthias	115	40
Anthias anthias	115	5
Anthias anthias	115	20
Anthias anthias	115	40
Anthias anthias	115	10
Anthias anthias	115	40
Anthias anthias	115	20
Anthias anthias	115	20
Anthias anthias	115	75
Anthias anthias	120	75
Anthias anthias	120	1
Anthias anthias	120	40
Anthias anthias	120	1
Anthias anthias	120	5
Anthias anthias	120	40
Anthias anthias	125	2
Anthias anthias	125	15
Anthias anthias	125	2
Anthias anthias	125	40
Anthias anthias	125	1
Anthias anthias	125	10
Anthias anthias	125	10
Anthias anthias	130	2
Anthias anthias	130	10
Anthias anthias	130	10
Anthias anthias	130	7
Anthias anthias	130	6
Anthias anthias	130	5
Anthias anthias	130	10
Anthias anthias	130	10
Anthias anthias	130	10
Anthias anthias	130	5
Anthias anthias	130	350
Anthias anthias	130	20
Anthias anthias	135	10
Anthias anthias	135	150
Anthias anthias	135	20
Anthias anthias	135	40
Anthias anthias	135	75
Anthias anthias	135	40
Anthias anthias	135	1
Anthias anthias	135	6
Anthias anthias	140	40
Anthias anthias	140	5
Anthias anthias	140	20
Anthias anthias	140	150
Anthias anthias	140	350
Anthias anthias	140	10
Anthias anthias	140	6
Anthias anthias	140	5
Anthias anthias	140	2
Anthias anthias	140	40
Anthias anthias	140	20
Anthias anthias	140	4
Anthias anthias	140	2
Anthias anthias	140	10
Anthias anthias	140	5
Anthias anthias	140	3
Anthias anthias	140	5
Anthias anthias	140	10
Anthias anthias	140	20
Anthias anthias	140	20
Anthias anthias	140	10
Anthias anthias	140	3
Anthias anthias	140	3
Anthias anthias	140	2
Anthias anthias	140	20
Anthias anthias	140	20
Anthias anthias	140	20
Anthias anthias	140	20
Anthias anthias	140	10
Anthias anthias	140	10
Anthias anthias	140	10
Anthias anthias	140	5
Anthias anthias	140	5
Anthias anthias	140	5
Anthias anthias	140	10
Anthias anthias	140	20
Anthias anthias	140	20
Anthias anthias	140	20
Anthias anthias	145	10
Anthias anthias	145	5
Anthias anthias	145	10
Anthias anthias	145	1
Anthias anthias	145	5
Anthias anthias	145	5
Anthias anthias	145	5
Anthias anthias	145	5
Anthias anthias	145	3
Anthias anthias	145	1
Anthias anthias	145	4
Anthias anthias	145	5
Anthias anthias	145	3
Anthias anthias	145	10
Anthias anthias	145	2
Anthias anthias	145	5
Anthias anthias	145	6
Anthias anthias	150	5
Anthias anthias	150	1
Anthias anthias	150	2
Anthias anthias	150	2
Anthias anthias	150	20
Anthias anthias	160	15
Anthias anthias	160	2
Anthias anthias	160	2
Anthias anthias	160	1
Anthias anthias	160	3
Anthias anthias	165	2
Anthias anthias	165	5
Anthias anthias	165	15
Anthias anthias	175	5
Anthias anthias	175	5
Anthias anthias	180	1
Anthias anthias	130	20
			#REF!
Apogon imberbis	15	2
Apogon imberbis	15	3
Apogon imberbis	15	3
Aspitrigla cuculus	50	1
Aulopus filamentosus	85	1
Aulopus filamentosus	90	1
Aulopus filamentosus	105	1
Aulopus filamentosus	105	1
Aulopus filamentosus	105	1
Aulopus filamentosus	125	2
Aulopus filamentosus	130	1
Aulopus filamentosus	135	1
Aulopus filamentosus	140	1
Aulopus filamentosus	160	1
Aulopus filamentosus	160	1
Aulopus filamentosus	160	1
Boobs boops	15	75
Boops boops	15	1
Boops boops	15	10
Boops boops	15	75
Boops boops	15	3
Boops boops	15	6
Boops boops	15	15
Bothidae	175	2
Callanthias ruber	100	10
Callanthias ruber	100	7
Callanthias ruber	105	15
Callanthias ruber	105	10
Callanthias ruber	105	10
Callanthias ruber	105	10
Callanthias ruber	105	40
Callanthias ruber	105	2
Callanthias ruber	110	150
Callanthias ruber	115	15
Callanthias ruber	115	20
Callanthias ruber	115	15
Callanthias ruber	115	20
Callanthias ruber	115	10
Callanthias ruber	115	20
Callanthias ruber	115	5
Callanthias ruber	115	5
Callanthias ruber	115	20
Callanthias ruber	115	5
Callanthias ruber	115	5
Callanthias ruber	120	40
Callanthias ruber	120	1
Callanthias ruber	120	1
Callanthias ruber	120	20
Callanthias ruber	120	2
Callanthias ruber	125	10
Callanthias ruber	130	5
Callanthias ruber	130	5
Callanthias ruber	130	1
Callanthias ruber	130	2
Callanthias ruber	130	3
Callanthias ruber	130	3
Callanthias ruber	130	20
Callanthias ruber	130	5
Callanthias ruber	130	40
Callanthias ruber	135	3
Callanthias ruber	135	20
Callanthias ruber	135	10
Callanthias ruber	135	20
Callanthias ruber	140	20
Callanthias ruber	140	20
Callanthias ruber	140	20
Callanthias ruber	140	10
Callanthias ruber	140	4
Callanthias ruber	140	1
Callanthias ruber	140	20
Callanthias ruber	140	5
Callanthias ruber	140	20
Callanthias ruber	140	1
Callanthias ruber	140	2
Callanthias ruber	140	5
Callanthias ruber	140	6
Callanthias ruber	140	20
Callanthias ruber	140	10
Callanthias ruber	140	20
Callanthias ruber	140	10
Callanthias ruber	140	1
Callanthias ruber	140	5
Callanthias ruber	140	2
Callanthias ruber	140	5
Callanthias ruber	140	10
Callanthias ruber	140	10
Callanthias ruber	145	10
Callanthias ruber	145	2
Callanthias ruber	145	5
Callanthias ruber	145	5
Callanthias ruber	145	1
Callanthias ruber	145	1
Callanthias ruber	145	1
Callanthias ruber	145	1
Callanthias ruber	145	5
Callanthias ruber	145	3
Callanthias ruber	145	2
Callanthias ruber	145	1
Callanthias ruber	150	3
Callanthias ruber	150	5
Callanthias ruber	160	4
Callanthias ruber	160	3
Callanthias ruber	165	2
Callanthias ruber	165	20
Callanthias ruber	165	1
Callanthias ruber	170	1
Callanthias ruber	170	1
Callanthias ruber	175	2
Callanthias ruber	175	3
Callanthias ruber	175	1
Callanthias ruber	175	1
Callanthias ruber	180	2
Capros aper	185	2
Chromis chromis	15	20
Chromis chromis	15	10
Chromis chromis	15	20
Chromis chromis	15	150
Chromis chromis	15	10
Chromis chromis	15	20
Chromis chromis	15	10
Chromis chromis	15	20
Chromis chromis	15	10
Chromis chromis	15	10
Chromis chromis	15	2
Chromis chromis	15	20
Chromis chromis	15	5
Chromis chromis	15	40
Chromis chromis	15	5
Chromis chromis	15	20
Chromis chromis	15	75
Chromis chromis	15	10
Chromis chromis	15	15
Chromis chromis	15	5
Chromis chromis	15	10
Chromis chromis	15	10
Chromis chromis	15	20
Chromis chromis	15	10
Chromis chromis	15	10
Chromis chromis	15	5
Chromis chromis	15	40
Chromis chromis	15	5
Chromis chromis	15	7
Chromis chromis	15	15
Chromis chromis	15	150
Chromis chromis	15	40
Chromis chromis	15	5
Chromis chromis	15	20
Chromis chromis	15	5
Chromis chromis	15	10
Chromis chromis	15	25
Chromis chromis	15	20
Chromis chromis	15	20
Chromis chromis	15	25
Chromis chromis	20	5
Chromis chromis	20	10
Chromis chromis	20	150
Chromis chromis	20	5
Chromis chromis	20	5
Chromis chromis	25	10
Chromis chromis	25	40
Chromis chromis	25	5
Chromis chromis	25	5
Chromis chromis	30	5
Chromis chromis	35	20
Chromis chromis	35	10
Chromis chromis	35	5
Chromis chromis	35	25
Chromis chromis	35	5
Chromis chromis	35	5
Chromis chromis	35	10
Chromis chromis	35	10
Chromis chromis	35	5
Chromis chromis	35	5
Chromis chromis	40	5
Chromis chromis	40	2
Chromis chromis	40	75
Chromis chromis	40	5
Chromis chromis	40	2
Chromis chromis	40	20
Chromis chromis	40	10
Chromis chromis	40	1
Chromis chromis	40	10
Chromis chromis	40	10
Chromis chromis	40	2
Chromis chromis	40	2
Chromis chromis	40	10
Chromis chromis	40	10
Chromis chromis	40	5
Chromis chromis	40	5
Chromis chromis	45	40
Chromis chromis	45	5
Chromis chromis	45	5
Conger conger	55	1
Conger conger	75	1
Conger conger	100	1
Conger conger	110	1
Coris julis	15	20
Coris julis	15	20
Coris julis	15	20
Coris julis	15	20
Coris julis	15	20
Coris julis	15	20
Coris julis	15	20
Coris julis	15	20
Coris julis	15	10
Coris julis	15	10
Coris julis	15	10
Coris julis	15	10
Coris julis	15	5
Coris julis	15	5
Coris julis	15	20
Coris julis	15	10
Coris julis	15	10
Coris julis	15	20
Coris julis	15	10
Coris julis	15	15
Coris julis	15	20
Coris julis	15	20
Coris julis	15	3
Coris julis	15	10
Coris julis	15	2
Coris julis	15	5
Coris julis	15	5
Coris julis	15	20
Coris julis	15	20
Coris julis	15	10
Coris julis	15	10
Coris julis	15	10
Coris julis	15	20
Coris julis	15	10
Coris julis	15	10
Coris julis	15	10
Coris julis	15	10
Coris julis	15	20
Coris julis	15	10
Coris julis	15	10
Coris julis	15	10
Coris julis	15	10
Coris julis	15	10
Coris julis	15	10
Coris julis	15	20
Coris julis	15	1
Coris julis	15	10
Coris julis	15	10
Coris julis	15	10
Coris julis	15	10
Coris julis	15	5
Coris julis	15	10
Coris julis	15	10
Coris julis	15	10
Coris julis	15	10
Coris julis	20	10
Coris julis	20	10
Coris julis	20	10
Coris julis	20	20
Coris julis	20	5
Coris julis	20	10
Coris julis	20	10
Coris julis	20	10
Coris julis	20	7
Coris julis	20	10
Coris julis	20	10
Coris julis	20	10
Coris julis	20	10
Coris julis	20	8
Coris julis	25	20
Coris julis	25	5
Coris julis	25	5
Coris julis	25	10
Coris julis	25	10
Coris julis	30	5
Coris julis	30	10
Coris julis	30	10
Coris julis	35	20
Coris julis	35	3
Coris julis	35	20
Coris julis	35	20
Coris julis	35	6
Coris julis	35	20
Coris julis	35	20
Coris julis	35	20
Coris julis	35	20
Coris julis	35	20
Coris julis	35	20
Coris julis	35	20
Coris julis	35	15
Coris julis	35	10
Coris julis	35	20
Coris julis	35	40
Coris julis	35	10
Coris julis	35	5
Coris julis	35	20
Coris julis	35	5
Coris julis	35	1
Coris julis	35	5
Coris julis	35	10
Coris julis	35	10
Coris julis	35	10
Coris julis	35	40
Coris julis	35	10
Coris julis	35	20
Coris julis	35	10
Coris julis	35	10
Coris julis	35	20
Coris julis	35	20
Coris julis	35	10
Coris julis	35	10
Coris julis	35	5
Coris julis	35	5
Coris julis	35	10
Coris julis	35	5
Coris julis	35	15
Coris julis	35	20
Coris julis	35	20
Coris julis	35	20
Coris julis	35	10
Coris julis	35	20
Coris julis	35	20
Coris julis	35	20
Coris julis	35	20
Coris julis	35	10
Coris julis	35	10
Coris julis	35	10
Coris julis	35	10
Coris julis	35	20
Coris julis	35	20
Coris julis	35	10
Coris julis	35	10
Coris julis	35	10
Coris julis	35	10
Coris julis	35	20
Coris julis	35	20
Coris julis	35	20
Coris julis	35	20
Coris julis	35	20
Coris julis	35	40
Coris julis	35	20
Coris julis	35	20
Coris julis	40	10
Coris julis	40	20
Coris julis	40	5
Coris julis	40	5
Coris julis	40	20
Coris julis	40	20
Coris julis	40	10
Coris julis	40	15
Coris julis	40	2
Coris julis	40	20
Coris julis	40	6
Coris julis	40	10
Coris julis	40	20
Coris julis	40	20
Coris julis	40	10
Coris julis	40	4
Coris julis	40	10
Coris julis	40	30
Coris julis	40	20
Coris julis	40	40
Coris julis	40	10
Coris julis	40	40
Coris julis	40	6
Coris julis	40	10
Coris julis	40	10
Coris julis	40	10
Coris julis	40	10
Coris julis	40	25
Coris julis	40	10
Coris julis	40	20
Coris julis	40	20
Coris julis	40	2
Coris julis	40	1
Coris julis	40	1
Coris julis	40	40
Coris julis	40	75
Coris julis	40	5
Coris julis	40	5
Coris julis	40	5
Coris julis	40	20
Coris julis	40	10
Coris julis	40	5
Coris julis	40	5
Coris julis	40	10
Coris julis	40	1
Coris julis	40	40
Coris julis	40	10
Coris julis	40	5
Coris julis	40	10
Coris julis	40	10
Coris julis	40	10
Coris julis	45	10
Coris julis	45	10
Coris julis	45	10
Coris julis	45	1
Coris julis	45	10
Coris julis	45	10
Coris julis	45	10
Coris julis	45	5
Coris julis	45	10
Coris julis	45	5
Coris julis	45	10
Coris julis	45	20
Coris julis	45	20
Coris julis	45	20
Coris julis	45	1
Coris julis	45	5
Coris julis	45	10
Coris julis	45	5
Coris julis	45	10
Coris julis	45	5
Coris julis	45	20
Coris julis	45	10
Coris julis	45	5
Coris julis	45	40
Coris julis	45	10
Coris julis	50	10
Coris julis	50	20
Coris julis	50	40
Coris julis	50	10
Coris julis	50	5
Coris julis	50	20
Coris julis	50	6
Coris julis	50	1
Coris julis	50	4
Coris julis	50	4
Coris julis	50	5
Coris julis	55	20
Coris julis	55	10
Coris julis	55	10
Coris julis	55	15
Coris julis	55	7
Coris julis	55	6
Coris julis	55	20
Coris julis	55	20
Coris julis	55	6
Coris julis	55	3
Coris julis	55	5
Coris julis	55	5
Coris julis	55	15
Coris julis	55	20
Coris julis	55	5
Coris julis	55	20
Coris julis	55	20
Coris julis	55	6
Coris julis	55	10
Coris julis	55	10
Coris julis	55	10
Coris julis	55	20
Coris julis	55	20
Coris julis	55	20
Coris julis	55	40
Coris julis	55	40
Coris julis	55	2
Coris julis	55	10
Coris julis	55	20
Coris julis	55	5
Coris julis	55	3
Coris julis	55	10
Coris julis	55	10
Coris julis	55	10
Coris julis	55	15
Coris julis	55	10
Coris julis	55	5
Coris julis	55	10
Coris julis	55	5
Coris julis	55	8
Coris julis	55	10
Coris julis	55	5
Coris julis	55	10
Coris julis	55	20
Coris julis	55	12
Coris julis	55	40
Coris julis	55	10
Coris julis	55	5
Coris julis	55	5
Coris julis	55	5
Coris julis	55	5
Coris julis	55	10
Coris julis	75	1
Coris julis	75	1
Coris julis	75	2
Coris julis	80	1
Coris julis	105	10
Ctenolabrus rupestris	35
Diplodus vulgaris	15	5
Diplodus vulgaris	15	4
Diplodus vulgaris	15	10
Diplodus vulgaris	15	1
Diplodus vulgaris	15	1
Diplodus vulgaris	15	2
Diplodus vulgaris	15	3
Diplodus vulgaris	15	2
Diplodus vulgaris	15	1
Diplodus vulgaris	15	20
Diplodus vulgaris	15	1
Diplodus vulgaris	15	8
Diplodus vulgaris	15	2
Diplodus vulgaris	15	1
Diplodus vulgaris	15	2
Diplodus vulgaris	15	2
Diplodus vulgaris	15	1
Diplodus vulgaris	15	4
Diplodus vulgaris	15	1
Diplodus vulgaris	15	1
Diplodus vulgaris	15	1
Diplodus vulgaris	15	2
Diplodus vulgaris	15	1
Diplodus vulgaris	15	3
Diplodus vulgaris	20	1
Diplodus vulgaris	20	1
Diplodus vulgaris	20	1
Diplodus vulgaris	20	1
Diplodus vulgaris	25	5
Diplodus vulgaris	30	1
Diplodus vulgaris	35	1
Diplodus vulgaris	35	2
Diplodus vulgaris	35	15
Diplodus vulgaris	35	1
Diplodus vulgaris	35	2
Diplodus vulgaris	35	1
Diplodus vulgaris	35	4
Diplodus vulgaris	35	1
Diplodus vulgaris	35	2
Diplodus vulgaris	35	3
Diplodus vulgaris	35	3
Diplodus vulgaris	35	1
Diplodus vulgaris	40	2
Diplodus vulgaris	40	2
Diplodus vulgaris	40	1
Diplodus vulgaris	40	4
Diplodus vulgaris	40	1
Diplodus vulgaris	40	7
Diplodus vulgaris	40	4
Diplodus vulgaris	50	3
Epinephelus caninus	105	1
Epinephelus caninus	140	1
Epinephelus caninus	140	1
Epinephelus costae	15	1
Epinephelus costae	35	2
Epinephelus marginatus	15	1
Epinephelus marginatus	50	1
Gadella maraldi	125	1
Gadella maraldi	135	2
Gadella maraldi	135	2
Gadella maraldi	135	1
Gadella maraldi	135	1
Gadella maraldi	135	2
Gadella maraldi	135	2
Gadella maraldi	135	1
Gadella maraldi	140	1
Gadella maraldi	140	1
Gadella maraldi	140	1
Gadella maraldi	140	1
Gadella maraldi	140	1
Gadella maraldi	140	1
Gadella maraldi	140	1
Gadella maraldi	140	1
Gadella maraldi	145	1
Gadella maraldi	145	1
Gadella maraldi	145	1
Gadella maraldi	145	1
Gadella maraldi	150	2
Gadella maraldi	160	1
Gadella maraldi	170	1
Gobius spp.	40	1
Gobius spp.	45	1
Gobius spp.	45	1
Gobius spp.	50	1
Gobius spp.	55	1
Gobius spp.	135	1
Helycolenus dactylopterus	130	1
Helycolenus dactylopterus	150	1
Helycolenus dactylopterus	160	1
Helycolenus dactylopterus	160	1
Helycolenus dactylopterus	165	1
Helycolenus dactylopterus	165	1
Helycolenus dactylopterus	165	1
Hyporthodus haifensis	150	2
Labrus merula	15	1
Labrus merula	15	1
Labrus merula	15	1
Labrus merula	15	1
Labrus merula	15	1
Labrus merula	15	1
Labrus merula	15	1
Labrus merula	15	1
Labrus merula	15	1
Labrus merula	15	1
Labrus merula	15	1
Labrus merula	15	1
Labrus merula	15	1
Labrus merula	15	1
Labrus merula	15	1
Labrus merula	15	1
Labrus merula	15	1
Labrus merula	15	1
Labrus merula	15	1
Labrus merula	20	1
Labrus merula	20	1
Labrus merula	20	1
Labrus merula	25	1
Labrus merula	40	1
Labrus mixtus	35	1
Labrus mixtus	40	1
Labrus mixtus	40	1
Labrus viridis	15	1
Labrus viridis	15	1
Lappanella fasciata	75	1
Lappanella fasciata	75	1
Lappanella fasciata	75	2
Lappanella fasciata	75	1
Lappanella fasciata	85	1
Lappanella fasciata	90	1
Lappanella fasciata	105	1
Lappanella fasciata	115	1
Lappanella fasciata	115	1
Lappanella fasciata	120	1
Lappanella fasciata	120	1
Lappanella fasciata	130	1
Lappanella fasciata	130	3
Lappanella fasciata	140	1
Lappanella fasciata	145	1
Lappanella fasciata	160	1
Lappanella fasciata	160	1
Lappanella fasciata	160	1
Lappanella fasciata	160	1
Macroramphosus scolopax	75	2
Macroramphosus scolopax	90	20
Macroramphosus scolopax	95	20
Macroramphosus scolopax	95	20
Macroramphosus scolopax	125	1
Macroramphosus scolopax	140	2
Macroramphosus scolopax	140	2
Macroramphosus scolopax	140	1
Macroramphosus scolopax	145	1
Macroramphosus scolopax	145	1
Macroramphosus scolopax	145	1
Macroramphosus scolopax	160	1
Macroramphosus scolopax	160	1
Macroramphosus scolopax	160	3
Macroramphosus scolopax	165	1
Macroramphosus scolopax	175	1
Macroramphosus scolopax	175	1
Macroramphosus scolopax	185	2
Mullus surmuletus	15	1
Mullus surmuletus	15	1
Mullus surmuletus	15	1
Mullus surmuletus	15	2
Mullus surmuletus	15	1
Mullus surmuletus	35	2
Mullus surmuletus	40	1
Mullus surmuletus	40	1
Mullus surmuletus	45	1
Mullus surmuletus	115	1
Muraena helena	75	1
Muraena helena	75	1
Muraena helena	105	1
Muraena helena	130	1
Myliobatis aquila	35	1
Myliobatis aquila	50	20
Paarablennius rouxi	35	1
Pagello bogaraveo	235	1
Phycis phycis	40	1
Phycis phycis	75	1
Phycis phycis	75	1
Phycis phycis	75	1
Phycis phycis	85	1
Phycis phycis	85	1
Phycis phycis	105	1
Phycis phycis	105	1
Phycis phycis	105	1
Phycis phycis	115	1
Phycis phycis	115	1
Phycis phycis	130	1
Phycis phycis	140	1
Phycis phycis	140	1
Phycis phycis	140	1
Phycis phycis	145	1
Phycis phycis	160	1
Scorpaena elongata	165	1
Scorpaena maderensis	15	1
Scorpaena maderensis	15	1
Scorpaena scrofa	55	1
Scorpaena scrofa	105	1
Scorpaena scrofa	105	1
Scorpaena scrofa	105	1
Scorpaena scrofa	105	1
Scorpaena scrofa	140	1
Scorpaena scrofa	160	1
Scorpaena notata	160	1
Scorpaena scrofa	180	1
Scorpaenodes arenai	125	1
Seriola dumerilii	15	6
Serranus cabrilla	15	1
Serranus cabrilla	15	1
Serranus cabrilla	15	1
Serranus cabrilla	15	1
Serranus cabrilla	15	1
Serranus cabrilla	15	1
Serranus cabrilla	15	1
Serranus cabrilla	15	1
Serranus cabrilla	15	1
Serranus cabrilla	15	1
Serranus cabrilla	15	1
Serranus cabrilla	20	1
Serranus cabrilla	20	1
Serranus cabrilla	35	1
Serranus cabrilla	35	1
Serranus cabrilla	35	1
Serranus cabrilla	35	1
Serranus cabrilla	35	1
Serranus cabrilla	35	1
Serranus cabrilla	35	1
Serranus cabrilla	35	1
Serranus cabrilla	35	1
Serranus cabrilla	35	1
Serranus cabrilla	35	1
Serranus cabrilla	35	1
Serranus cabrilla	35	1
Serranus cabrilla	35	1
Serranus cabrilla	35	1
Serranus cabrilla	35	1
Serranus cabrilla	35	1
Serranus cabrilla	35	4
Serranus cabrilla	35	1
Serranus cabrilla	35	1
Serranus cabrilla	35	1
Serranus cabrilla	35	1
Serranus cabrilla	35	1
Serranus cabrilla	40	2
Serranus cabrilla	40	1
Serranus cabrilla	40	1
Serranus cabrilla	40	1
Serranus cabrilla	40	1
Serranus cabrilla	40	1
Serranus cabrilla	40	1
Serranus cabrilla	40	1
Serranus cabrilla	40	1
Serranus cabrilla	40	1
Serranus cabrilla	40	1
Serranus cabrilla	40	1
Serranus cabrilla	40	1
Serranus cabrilla	40	1
Serranus cabrilla	40	1
Serranus cabrilla	40	1
Serranus cabrilla	40	1
Serranus cabrilla	40	1
Serranus cabrilla	40	1
Serranus cabrilla	40	1
Serranus cabrilla	40	1
Serranus cabrilla	45	1
Serranus cabrilla	45	1
Serranus cabrilla	45	1
Serranus cabrilla	45	1
Serranus cabrilla	45	1
Serranus cabrilla	45	1
Serranus cabrilla	45	1
Serranus cabrilla	45	1
Serranus cabrilla	45	1
Serranus cabrilla	45	1
Serranus cabrilla	45	1
Serranus cabrilla	45	1
Serranus cabrilla	45	1
Serranus cabrilla	45	1
Serranus cabrilla	45	1
Serranus cabrilla	45	1
Serranus cabrilla	45	1
Serranus cabrilla	45	1
Serranus cabrilla	50	1
Serranus cabrilla	50	1
Serranus cabrilla	50	1
Serranus cabrilla	50	2
Serranus cabrilla	50	1
Serranus cabrilla	50	1
Serranus cabrilla	50	1
Serranus cabrilla	50	1
Serranus cabrilla	50	1
Serranus cabrilla	50	1
Serranus cabrilla	50	1
Serranus cabrilla	55	1
Serranus cabrilla	55	1
Serranus cabrilla	55	1
Serranus cabrilla	55	1
Serranus cabrilla	55	1
Serranus cabrilla	55	1
Serranus cabrilla	55	1
Serranus cabrilla	55	1
Serranus cabrilla	55	1
Serranus cabrilla	55	1
Serranus cabrilla	55	1
Serranus cabrilla	55	1
Serranus cabrilla	55	1
Serranus cabrilla	55	1
Serranus cabrilla	55	1
Serranus cabrilla	55	1
Serranus cabrilla	55	1
Serranus cabrilla	75	1
Serranus cabrilla	80	1
Serranus cabrilla	80	1
Serranus cabrilla	85	1
Serranus cabrilla	85	1
Serranus cabrilla	95	1
Serranus cabrilla	95	1
Serranus cabrilla	95	1
Serranus cabrilla	95	1
Serranus cabrilla	95	1
Serranus cabrilla	100	1
Serranus cabrilla	105	1
Serranus cabrilla	105	1
Serranus cabrilla	105	1
Serranus cabrilla	105	2
Serranus cabrilla	110	1
Serranus cabrilla	115	1
Serranus cabrilla	115	1
Serranus cabrilla	120	2
Serranus cabrilla	135	2
Serranus cabrilla	140	1
Serranus cabrilla	140	1
Serranus cabrilla	140	1
Serranus cabrilla	140	1
Serranus cabrilla	140	1
Serranus cabrilla	140	1
Serranus cabrilla	140	1
Serranus cabrilla	140	1
Serranus scriba	15	1
Serranus scriba	15	1
Serranus scriba	15	1
Serranus scriba	15	1
Serranus scriba	15	1
Sparus aurata	55	1
Spicara smaris	15	10
Spicara smaris	15	5
Spicara smaris	15	10
Spicara smaris	15	1
Spicara smaris	20	10
Spicara maena	20	5
Spondyliosoma cantharus	15	5
Symphodus doderleini	35
Symphodus mediterraneus	15	1
Symphodus mediterraneus	15	1
Symphodus mediterraneus	15	2
Symphodus mediterraneus	15	1
Symphodus mediterraneus	15	1
Symphodus mediterraneus	15	1
Symphodus mediterraneus	15	1
Symphodus mediterraneus	20	1
Symphodus mediterraneus	25	1
Symphodus mediterraneus	35	1
Symphodus mediterraneus	35	2
Symphodus mediterraneus	35	1
Symphodus mediterraneus	35	1
Symphodus mediterraneus	35	1
Symphodus mediterraneus	35	1
Symphodus mediterraneus	35
Symphodus mediterraneus	35	1
Symphodus mediterraneus	35	1
Symphodus mediterraneus	35	1
Symphodus mediterraneus	35	1
Symphodus mediterraneus	40	1
Symphodus mediterraneus	40	1
Symphodus mediterraneus	40	1
Symphodus mediterraneus	40	1
Symphodus mediterraneus	45	1
Symphodus mediterraneus	55	1
Symphodus mediterraneus	55	2
Symphodus melanocercus	15	1
Symphodus melanocercus	15	1
Symphodus melanocercus	15	1
Symphodus melanocercus	15	1
Symphodus melanocercus	15	1
Symphodus melanocercus	15	1
Symphodus melanocercus	15	1
Symphodus melanocercus	30	10
Symphodus melanocercus	30	1
Symphodus melanocercus	35	1
Symphodus melanocercus	35	1
Symphodus melanocercus	40	1
Symphodus melanocercus	40	2
Symphodus melanocercus	45	1
Symphodus melanocercus	45	1
Symphodus melanocercus	55	1
Symphodus ocellatus	15	1
Symphodus ocellatus	15	1
Symphodus ocellatus	15	1
Symphodus ocellatus	15	2
Symphodus ocellatus	15	2
Symphodus ocellatus	15	1
Symphodus ocellatus	15	3
Symphodus ocellatus	15	1
Symphodus ocellatus	15	1
Symphodus ocellatus	15	1
Symphodus ocellatus	15	1
Symphodus ocellatus	15	1
Symphodus ocellatus	15	1
Symphodus ocellatus	20	2
Symphodus ocellatus	20	1
Symphodus ocellatus	25	1
Symphodus ocellatus	25	1
Symphodus ocellatus	30	5
Symphodus roissali	15	1
Symphodus roissali	15	1
Symphodus roissali	15	1
Symphodus roissali	15	2
Symphodus roissali	15	1
Symphodus roissali	15	1
Symphodus roissali	15	1
Symphodus roissali	15	1
Symphodus roissali	15	1
Symphodus roissali	15	1
Symphodus roissali	15	1
Symphodus roissali	35	1
Symphodus tinca	15	2
Symphodus tinca	15	2
Symphodus tinca	15	2
Symphodus tinca	15	2
Symphodus tinca	15	1
Symphodus tinca	15	1
Symphodus tinca	15	1
Symphodus tinca	15	1
Symphodus tinca	15	1
Symphodus tinca	15	1
Symphodus tinca	15	1
Symphodus tinca	15	1
Symphodus tinca	15	1
Symphodus tinca	15	1
Symphodus tinca	15	2
Symphodus tinca	15	1
Symphodus tinca	15	1
Symphodus tinca	15	1
Symphodus tinca	20	2
Symphodus tinca	20	1
Symphodus tinca	35	1
Symphodus tinca	35
Symphodus tinca	35	1
Symphodus tinca	35	2
Symphodus tinca	35	1
Symphodus tinca	45	1
Thalassoma pavo	35	1
Trachurus trachurus	95	350
Zeus faber	45	1
Zeus faber	75	1
Zeus faber	75	1
Zeus faber	165	1
